# Supplementary material for: Numerical analysis of intracellular amino acid profiles of breast cancer cells with K-Ras or PI3K mutation in response to kinase inhibitors
Source: BMC Cancer. 2018 Nov 13;18:1109. doi: 10.1186/s12885-018-4972-7 (PMC6234589; doi:10.1186/s12885-018-4972-7)
Supplement: Supplementary file 2 — All data set used in the paper are included in this file. (XLSX 36 kb) [file 12885_2018_4972_MOESM2_ESM.xlsx]

## Sheet: NT (24 h)
	WT-NT(24)-1	WT-NT(24)-2	WT-NT(24)-3	K-Ras-NT(24)-1	K-Ras-NT(24)-2	K-Ras-NT(24)-3	PI3K-NT(24)-1	PI3K-NT(24)-2	PI3K-NT(24)-3
Asp	8.88841	11.4297	8.8475	13.8296	11.6341	12.127	8.15042	12.6869	11.3278
Glu	26.9704	44.8806	43.796	38.1765	36.8652	37.8722	39.7533	37.9173	35.0498
Asn	0.657889	0.568134	0.46136	0.444358	0.728306	0.50773	0.587578	0.511548	0.684035
Ser	0.547213	0.71003	0.790909	1.10017	0.866455	0.720413	1.08609	0.865775	0.784116
Gln	15.887	14.4746	16.276	8.77069	14.3539	18.8872	14.9721	15.5561	19.6813
His	1.03106	0.509971	0.561974	0.667212	0.545385	0.637961	0.499542	0.208639	0.403301
Gly	1.74946	1.90207	1.67389	1.87466	1.83241	1.50765	1.64018	2.90425	2.84329
Thr	5.65625	2.73945	3.16626	3.25405	3.98345	3.56759	3.73409	3.39604	3.1274
Arg	1.50116	0.937784	1.16796	1.06362	0.927056	1.30308	1.08829	0.553268	0.960557
Ala	4.95024	3.44206	4.00087	2.71937	3.02673	2.97004	4.37026	3.03615	3.38349
Tyr	1.32938	0.753834	0.824182	0.953817	1.24032	0.902114	0.731021	0.589271	0.559954
Cys	12.5006	6.0733	6.67132	11.9018	8.5632	5.22938	13.4	14.1813	12.3592
Val	4.62508	2.86337	2.75869	3.65326	4.06011	3.64706	2.21088	1.96711	2.19422
Met	0.616375	0.362789	0.315284	0.464978	0.595958	0.519825	0.281361	0.329759	0.338362
Trp	0.902274	0.2385	0.265167	0.317609	0.732	0.251731	0.250698	0.39269	0.30572
Phe	2.49191	1.37859	1.49592	1.78773	2.2576	1.65161	1.43141	1.085	1.06584
Ile	2.62422	1.75535	1.72639	2.3696	2.56745	2.2395	1.34746	1.12611	1.12062
Leu	3.2147	2.142	2.19525	2.79076	3.01861	2.54765	1.87989	1.39211	1.40056
Lys	3.85644	2.83785	3.00509	3.86027	2.20175	2.9103	2.58549	1.30071	2.41041

## Sheet: B73 (24 h)
	WT-B73(24)-1	WT-B73(24)-2	WT-B73(24)-3	K-Ras-B73(24)-1	K-Ras-B73(24)-2	K-Ras-B73(24)-3	PI3K-B73(24)-1	PI3K-B73(24)-2	PI3K-B73(24)-3
Asp	2.79067	5.04097	3.91953	2.42223	1.77631	1.91491	3.31262	4.79416	5.33633
Glu	31.716	34.5102	32.998	19.11	18.7919	19.5103	35.8493	36.9655	30.9053
Asn	0.944058	0.805048	0.916284	1.25327	1.23342	1.11302	0.603757	0.690674	0.878636
Ser	0.941787	1.40981	1.16158	1.78418	2.76893	2.06286	1.09214	1.01595	0.994256
Gln	13.3871	16.7966	17.2632	13.6196	20.7403	28.8151	16.2038	18.4142	20.9402
His	0.850925	0.529042	0.712788	0.878109	0.793475	0.804035	0.625342	0.238074	0.427167
Gly	2.77154	3.11675	4.2709	5.20683	3.37352	2.65935	1.76972	2.13624	4.32506
Thr	4.08193	3.79157	3.83794	4.25986	6.0085	4.96884	4.62539	4.04133	3.27398
Arg	1.08097	0.976366	0.948499	1.0755	1.4656	1.22443	1.30255	0.707525	1.15209
Ala	5.62332	5.07925	5.31241	4.21979	4.1725	3.921	4.34951	3.8399	4.07237
Tyr	1.05906	0.886306	0.972797	1.23215	1.41524	1.12551	0.977359	0.626085	0.57625
Cys	18.3618	13.4132	13.515	24.7412	14.2793	13.8565	15.8464	18.3131	17.3348
Val	4.59688	3.55402	3.80379	4.52843	4.63134	4.21162	2.86544	2.04591	2.31824
Met	0.960947	0.513283	0.601455	0.888548	0.98257	0.857688	0.46433	0.403992	0.425474
Trp	0.517914	0.304731	0.400474	0.392223	0.524536	0.439218	0.3304	0.359406	0.310647
Phe	1.97992	1.70509	1.78929	2.36513	2.76124	2.12531	1.99339	1.14235	1.07367
Ile	2.15224	2.0288	2.07722	3.01629	3.4968	2.64238	1.73735	1.09822	1.1843
Leu	2.88917	2.56874	2.71105	3.67845	4.42571	3.39035	2.28175	1.54203	1.56119
Lys	3.29379	2.97019	2.78786	5.32813	6.35881	4.35749	3.76944	1.62531	2.90994

## Sheet: B81 (24 h)
	WT-B81-(24)-1	WT-B81-(24)-2	WT-B81-(24)-3	K-Ras-B81(24)-1	K-Ras-B81(24)-2	K-Ras-B81(24)-3	PI3K-B81-(24)-1	PI3K-B81-(24)-2	PI3K-B81-(24)-3
Asp	19.973	20.0044	14.1907	16.9202	15.1397	19.816	10.8087	13.9621	11.5212
Glu	28.4573	30.3225	26.9734	33.6196	31.7988	34.6078	23.2109	23.0979	20.3534
Asn	0.663096	0.574525	0.583824	0.465471	0.494542	0.416951	0.958336	1.08741	1.1036
Ser	0.92861	0.932947	0.689749	0.835269	0.772857	0.69929	1.62382	1.3526	1.2473
Gln	13.2423	16.3887	21.9766	10.8348	16.8157	16.3408	15.5927	19.1718	22.2995
His	0.574156	0.413753	0.610035	0.635258	0.654548	0.53972	0.368583	0.179803	0.356459
Gly	2.55585	1.98484	2.36057	1.90275	1.32627	1.26122	2.59342	3.87261	3.60377
Thr	3.99994	2.99167	4.24716	3.31975	3.80585	2.92734	3.42447	4.12603	3.14614
Arg	1.72961	1.17668	1.15984	1.66657	1.52344	1.30436	1.31274	0.858466	1.17441
Ala	3.0446	3.15169	3.96864	1.71207	2.0285	2.12671	3.08974	2.89298	3.05013
Tyr	0.882298	0.769194	0.986865	1.13016	1.11954	0.786719	0.662268	0.554802	0.533227
Cys	8.71377	8.52317	9.2374	6.44513	5.97526	4.73869	24.4631	20.5911	22.0113
Val	3.37647	2.75203	3.18203	3.93772	4.07722	3.15074	2.19446	1.99963	1.88468
Met	0.57913	0.436627	0.568704	0.668529	0.594726	0.473839	0.479675	0.39358	0.398862
Trp	0.386405	0.262451	0.404824	0.395801	0.407639	0.285154	0.307275	0.39179	0.298269
Phe	1.66509	1.43629	1.78611	2.11419	2.13708	1.50195	1.29077	0.996567	1.04443
Ile	1.98779	1.76686	1.70243	2.78602	2.55261	1.90156	1.33716	1.00436	1.07804
Leu	2.58199	2.2096	2.2551	3.27538	3.01223	2.22973	1.94197	1.40633	1.51926
Lys	4.65864	3.9021	3.11612	7.33528	5.76349	4.89141	4.3399	2.06007	3.37605

## Sheet: B83 (24 h)
	WT-B83-(24)-1	WT-B83-(24)-2	WT-B83-(24)-3	K-Ras-B83-(24)-1	K-Ras-B83-(24)-2	K-Ras-B83-(24)-3	PI3K-B83-(24)-1	PI3K-B83-(24)-2	PI3K-B83-(24)-3
Asp	3.73177	5.80093	6.02588	8.92731	4.79945	6.68291	7.98811	7.34975	6.09355
Glu	24.334	27.3338	24.8668	20.4531	19.1183	19.6438	26.5423	29.1507	22.1617
Asn	0.840386	0.851025	0.772297	1.01379	0.985987	0.83966	0.641543	0.704276	1.06218
Ser	1.19837	1.21958	1.42154	1.43825	1.58268	1.50443	1.32515	1.31816	1.34899
Gln	17.6565	21.0441	20.3452	14.022	23.9437	25.8704	14.7629	16.9178	22.4587
His	0.693621	0.403214	0.608924	0.6779	0.686807	0.881556	0.365093	0.171183	0.415429
Gly	2.11277	1.79096	4.51406	2.97693	2.53972	1.66015	4.05038	2.74119	4.9847
Thr	3.99648	3.63273	3.82206	4.00672	4.7345	4.32711	3.19942	3.26045	2.95211
Arg	1.3762	1.14773	1.53372	1.37483	1.39572	2.06137	0.949103	0.662037	0.80523
Ala	5.14837	4.57983	5.21972	3.63883	3.61514	3.6036	3.66319	3.13418	3.32676
Tyr	0.899888	0.800007	0.87794	1.08174	1.18974	1.07734	0.61076	0.51679	0.50125
Cys	22.4546	18.9257	15.4412	21.3882	16.6091	12.4516	25.7795	26.992	25.6581
Val	3.52498	3.0335	3.61837	4.54141	4.39767	4.79425	2.38212	1.84512	1.92378
Met	0.918218	0.477586	0.584222	0.78907	0.79434	0.804086	0.36856	0.35752	0.336159
Trp	0.465281	0.287018	0.417331	0.375369	0.424882	0.326256	0.198902	0.319072	0.272378
Phe	1.72024	1.51229	1.63929	2.12145	2.33535	2.04048	1.22945	0.955427	0.984559
Ile	1.88654	1.75577	1.96243	2.7804	2.8079	2.73578	1.31575	0.930107	1.03343
Leu	2.6895	2.28811	2.6133	3.49076	3.56317	3.33084	1.76049	1.30611	1.3585
Lys	4.35226	3.11607	3.7157	4.90195	4.47587	5.3644	2.86722	1.36809	2.32245

## Sheet: NT (48h)
	WT-NT(48)-1	WT-NT(48)-2	WT-NT(48)-3	K-Ras-NT(48)-1	K-Ras-NT(48)-2	K-Ras-NT(48)-3	PI3K-NT(48)-1	PI3K-NT(48)-2	PI3K-NT(48)-3
Asp	10.3351	10.9638	9.70645	10.7117	11.3316	10.0917	9.20249	8.12452	10.2805
Glu	37.0918	37.191	36.9925	32.8209	35.0343	30.6074	28.1466	25.3153	30.9779
Asn	0.638665	0.643229	0.6341	0.608016	0.631348	0.584683	0.788969	0.721937	0.856002
Ser	0.780979	0.902251	0.659707	0.689498	0.77041	0.608587	0.821723	0.75175	0.891696
Gln	13.1418	10.8216	15.4621	13.3918	10.3736	16.41	20.7927	20.3586	21.2268
His	0.636748	0.597667	0.675829	0.823793	0.662778	0.984808	0.355956	0.253083	0.458829
Gly	2.45242	2.23495	2.66989	1.83987	1.88995	1.7898	4.39653	4.95893	3.83413
Thr	4.00164	3.87869	4.1246	5.15613	5.21608	5.09619	3.83723	4.36278	3.31168
Arg	1.43927	1.57615	1.30238	1.61945	1.38435	1.85455	0.755632	0.563486	0.947779
Ala	5.22466	5.05264	5.39669	4.06917	3.92541	4.21292	4.59549	4.82212	4.36886
Tyr	0.990135	1.00065	0.979623	1.47189	1.6096	1.33417	0.658637	0.714437	0.602837
Cys	8.91805	9.65726	8.17884	7.67213	8.67413	6.67013	17.6413	21.4661	13.8166
Val	3.42545	3.60932	3.24159	4.66887	4.80917	4.52857	2.05271	1.99435	2.11108
Met	0.466668	0.464305	0.46903	0.655369	0.604466	0.706273	0.366825	0.405387	0.328263
Trp	0.334478	0.371328	0.297628	0.538155	0.674775	0.401536	0.363534	0.421739	0.30533
Phe	1.7844	1.80735	1.76144	2.52603	2.65794	2.39411	1.20599	1.29868	1.11329
Ile	1.92025	2.03818	1.80232	2.83708	2.85398	2.82019	0.971078	0.944743	0.997413
Leu	2.31712	2.47667	2.15756	3.32021	3.34844	3.29199	1.2176	1.19306	1.24213
Lys	4.10032	4.71289	3.48774	4.58001	3.54765	5.61237	1.82897	1.32898	2.32897

## Sheet: B73 (48 h)
	WT-B73(48)-1	WT-B73(48)-2	WT-B73(48)-3	K-Ras-B73(48)-1	K-Ras-B73(48)-2	K-Ras-B73(48)-3	PI3K-B73(48)-1	PI3K-B73(48)-2	PI3K-B73(48)-3
Asp	1.37663	2.08083	2.34881	2.10148	1.86714	2.00222	1.09175	3.16993	3.11843
Glu	25.6023	35.732	37.2351	21.1449	19.4447	14.7074	28.3519	26.933	29.17
Asn	1.29462	0.952495	0.872829	1.02808	1.12484	1.31356	0.643026	0.748367	0.942066
Ser	1.48546	0.850137	1.06	1.27477	2.97312	2.78074	1.30476	0.845564	0.964097
Gln	8.18248	14.1635	13.1844	12.5937	14.9098	28.1355	15.3434	15.0713	19.5537
His	1.1037	0.56593	0.688542	0.715688	0.957499	0.891594	0.589784	0.198023	0.44209
Gly	6.37722	3.65057	4.41019	3.3446	2.21054	2.78779	2.66759	4.4016	6.22035
Thr	5.11671	3.93766	3.63284	4.12627	5.3439	5.60489	4.6073	3.59158	2.74225
Arg	0.848464	0.917056	0.99232	1.04196	2.74827	1.9777	1.26677	0.638596	1.02621
Ala	7.0664	5.69247	5.56615	4.21592	3.8687	3.87748	3.60303	4.1436	4.05093
Tyr	1.37115	1.05838	1.03098	1.21003	1.63086	1.42237	1.03816	0.532936	0.490957
Cys	18.8543	15.0642	14.0023	27.0422	13.557	9.55994	26.7238	32.9486	23.7361
Val	5.17475	4.00459	3.73829	4.66956	5.12986	5.57919	2.55618	1.72901	1.92851
Met	1.03036	0.642186	0.60406	0.844658	1.10076	1.08641	0.63017	0.275916	0.363659
Trp	1.02585	0.446168	0.31415	0.337239	0.503709	0.57943	0.360558	0.337617	0.251464
Phe	2.73602	1.9761	1.89074	2.36192	3.1408	2.70141	2.07016	0.977805	0.904832
Ile	3.41879	2.33933	2.33	3.02046	3.89391	3.67633	1.41184	0.870472	0.899383
Leu	4.07175	2.90719	2.91057	3.82201	5.22017	4.54432	2.0623	1.17987	1.27424
Lys	3.86303	3.01913	3.18785	5.10462	10.3743	6.7717	3.67762	1.40627	1.92064

## Sheet: B81 (48 h)
	WT-B81(48)-1	WT-B81(48)-2	WT-B81(48)-3	K-Ras-B81(48)-1	K-Ras-B81(48)-2	K-Ras-B81(48)-3	PI3K-B81(48)-1	PI3K-B81(48)-2	PI3K-B81(48)-3
Asp	14.1023	17.0393	14.2112	15.4284	13.8801	13.9166	11.5923	12.1669	11.7078
Glu	25.7028	25.3721	29.3271	31.9271	27.6298	27.5197	24.6203	15.7699	18.8727
Asn	0.643651	0.739563	0.555533	0.501756	0.550137	0.604022	1.70397	1.41817	1.52403
Ser	0.76814	0.942502	0.865067	0.714291	0.739511	0.551458	1.28361	1.21651	1.23908
Gln	13.8017	17.0049	19.1405	9.52256	17.1402	19.9444	15.4585	22.5927	22.4374
His	0.685748	0.647829	0.525733	0.782094	0.821108	0.865032	0.408539	0.165164	0.341661
Gly	3.47377	2.4249	2.46251	2.06514	1.66397	1.72703	6.64875	5.04855	3.99968
Thr	5.33428	4.1388	3.5457	4.14774	5.32327	4.81816	3.26456	4.2843	2.89265
Arg	1.88666	1.45941	1.29249	1.81891	1.55672	1.32314	1.30925	0.683268	0.886067
Ala	4.19542	4.30939	3.79756	2.2519	2.26136	2.54747	3.09235	3.25195	3.03415
Tyr	1.11558	1.04361	0.880416	1.33737	1.38427	1.20855	0.622552	0.570204	0.490852
Cys	10.411	8.95673	9.79368	7.02314	6.92874	7.18844	18.7908	25.235	24.6337
Val	4.08785	3.71089	3.28196	4.36235	4.51289	4.23605	2.10584	1.94216	1.64588
Met	0.693339	0.626578	0.551669	0.736556	0.691025	0.749557	0.41522	0.376145	0.365359
Trp	0.489973	0.49746	0.490848	0.500028	0.518877	0.419882	0.269947	0.469721	0.233283
Phe	2.1459	1.94885	1.59201	2.49348	2.56936	2.22879	1.30105	1.04748	0.945492
Ile	2.36813	2.0413	1.80946	2.95218	2.75399	2.53434	1.1402	0.898771	0.912117
Leu	3.05114	2.59151	2.42427	3.52649	3.32527	3.04351	1.70936	1.31357	1.29668
Lys	5.04267	4.5044	3.45233	7.90851	5.74942	4.57383	4.26284	1.54954	2.54145

## Sheet: B83 (48 h)
	WT-B83(48)-1	WT-B83(48)-2	WT-B83(48)-3	K-Ras-B83(48)-1	K-Ras-B83(48)-2	K-Ras-B83(48)-3	PI3K-B83(48)-1	PI3K-B83(48)-2	PI3K-B83(48)-3
Asp	4.38985	4.85543	6.02588	7.4956	4.43764	5.67829	3.86353	4.46951	5.30583
Glu	26.6861	23.3505	24.8668	14.3424	17.1713	14.0537	19.9108	17.0845	20.3806
Asn	0.784104	0.888296	0.772297	0.848403	0.874109	0.953384	0.589223	0.649343	0.810756
Ser	1.26968	0.914967	1.42154	1.30862	1.57232	1.2844	1.5697	0.990097	1.08356
Gln	16.9864	21.2323	20.3452	16.878	22.9931	25.1329	16.3573	16.253	17.9271
His	0.841507	0.393964	0.608924	0.735325	0.669563	0.809981	0.371625	0.141775	0.381412
Gly	6.19084	2.06669	4.51406	2.56331	2.30071	4.3265	5.89785	7.41702	7.99491
Thr	4.90835	4.26454	3.82206	5.63035	5.15017	4.78164	2.70289	2.44849	2.29545
Arg	1.50067	1.28071	1.53372	1.79535	2.08347	1.86323	1.02755	0.433076	0.654652
Ala	4.24087	4.54513	5.21972	4.09283	3.28842	3.41762	3.3405	2.85513	3.01842
Tyr	1.0993	0.888524	0.87794	1.28463	1.29122	1.21626	0.59652	0.416411	0.405856
Cys	19.4331	21.9854	15.4412	21.5766	16.7572	16.1976	35.3624	41.7217	33.4903
Val	0.310353	3.28604	3.61837	5.18857	5.19413	4.80999	1.82111	1.41102	1.49862
Met	0	0.551767	0.584222	0.863841	0.814797	0.825727	0.395394	0.269022	0.282748
Trp	0	0.292763	0.417331	0.567539	0.414806	0.543588	0.136792	0.268033	0.144559
Phe	1.9921	1.69815	1.63929	2.54722	2.47476	2.31995	1.24114	0.772288	0.787646
Ile	2.10946	1.87577	1.96243	3.11524	3.07904	2.98866	0.93957	0.619325	0.756381
Leu	2.86077	2.40069	2.6133	3.95597	3.78012	3.6218	1.46812	0.870464	0.99516
Lys	4.39654	3.22846	3.7157	5.21019	5.65302	5.17476	2.40795	0.909811	1.78607
